# Supplementary material for: Multi-Omics Approaches for Freshness Estimation and Detection of Illicit Conservation Treatments in Sea Bass (Dicentrarchus Labrax): Data Fusion Applications
Source: Int J Mol Sci. 2024 Jan 26;25(3):1509. doi: 10.3390/ijms25031509 (PMC10855268; doi:10.3390/ijms25031509)
Supplement: Supplementary file 1 [file ijms-25-01509-s001.zip]

Archive with 3 entries (3 files):
- Supplementary Materials S3.pdf
- Supplementary Materials S1.pdf
- Supplementary Materials S2.pdf
